# Supplementary material for: The lemon genome and DNA methylome unveil epigenetic regulation of citric acid biosynthesis during fruit development
Source: Hortic Res. 2024 Jan 5;11(3):uhae005. doi: 10.1093/hr/uhae005 (PMC10923643; doi:10.1093/hr/uhae005)
Supplement: Web_Material_uhae005 [file web_material_uhae005.zip]

Archive with 2 entries (2 files):
- Supplementary Figures.pdf
- Supplementary Table 1-9.docx
